# Supplementary material for: Disability-related-distress in primary school learners with vision impairment due to uncorrected refractive error in KwaZulu-Natal Province, South Africa – a qualitative study
Source: PLoS One. 2020 Mar 3;15(3):e0229108. doi: 10.1371/journal.pone.0229108 (PMC7053722; doi:10.1371/journal.pone.0229108)
Supplement: S1 Database — (XLSX) [file pone.0229108.s001.xlsx]

## Sheet: Pass
Age	Class	OC1	OC2	OC3	OC4	OC5	OC6	OC7	OC8	OC9	OC10	OC11	Time	Need help?	What help?	Confused?	Which?	Upsetting?	Which?
12	5m	2	2	1	1	1	1	1	1	1	1	1	3	1	Not any assistance. Please don’t test my eyes. That's that I need.	1		1
10	5m	2	2	1	1	1	1	1	1	2	1	1	3	1	I just want to now if I say I'm having an eye problem, will you touch m eyes?	1		1
10	4	1	1	1	1	1	1	1	1	1	1	1	5	1		1		1
10	4	1	1	1	2	1	1	1	1	1	1	1	4	1		1		1
10	4	1	1	1	1	1	2	2	2	1	1	1	5	1		1		1
11	4	1	1	1	1	1	1	1	1	1	1	1	4	1		1		1
12	4	1	1	1	1	1	1	1	1	1	1	1	3.5	1		1		1
10	4	1	1	1	1	1	1	1	1	1	1	1	5	1		1		1
6	1	1	1	1	1	1	2	1	1	1	1	1	3	1		1		1
10	4	1	1	1	1	1	1	1	1	1	1	1	5	1		1		1
9	5Q	1	1	1	1	1	1	1	1	1	1	1	3	1	I don’t need any help for eyes because I don’t have an eye problem. I don’t understand why you are asking them	1	All of them becase I don’t have any eye problems	1
10	5Q	1	1	1	1	1	1	1	1	1	1	1	3	1		1	No eye problem	1
11	5Q	1	1	1	1	1	1	1	1	1	1	1	3	1		1		1
11	5M	1	1	1	1	1	1	1	1	1	1	1	3	1		1	No eye problem	1
10	5M	1	1	1	1	1	1	1	1	1	1	1	3	1	No eye problem	1		1
12	5Q	1	1	1	1	1	1	1	1	1	1	1	3	1	No eye problem	2	I can’t play with my fiends because I have problem	1
10	5Q	1	1	1	1	1	1	1	1	1	1	1	3	1	Why you ask such questions when we don’t have eye problems?	2	I feel unsafe	1
9	5Q	1	1	1	1	1	1	1	1	1	1	1	3	1		1		1
11	5M	2	2	1	1	1	1	1	1	1	1	1	3	1		1		1
10	5Q	2	2	1	1	1	1	1	1	1	1	1	2	1		1		1
9	2	1	1	1	1	1	1	1	1	1	1	1	3	1		1		1
9	2	1	1	1	1	1	1	1	1	1	1	1	2	1		1		1
8	2	1	1	1	1	1	1	1	1	1	1	1	3	1		1		1
9	2	1	1	1	1	1	1	1	1	1	1	1	2	1		1		1
8	2	1	1	1	1	1	1	1	1	1	1	1	4	1		2	I do not go to parties because I cannot see clearly	1
7	2	1	1	1	1	1	1	1	1	1	1	1	2	1		1		1
6	1	1	1	1	1	1	1	1	1	1	1	1	3	1		1		1
6	1	1	1	1	1	1	1	1	1	1	1	1	3	1		1		1
6	1	2	1	1	1	1	1	1	1	1	1	1	3	1		1		1
6	1	1	1	1	1	1	1	1	1	1	1	1	3	1		1		1
9	3K	2	1	1	1	1	2	1	1	1	1	1	4	1		1		1
7	3M	1	2	1	1	1	1	1	1	1	1	1	4	1		1		1
8	3K	2	1	1	1	1	1	2	1	1	1	1	3	1		1		1
8	3K	1	1	1	1	1	1	1	1	1	1	1	3	1		1		1
8	2	1	1	1	1	1	1	1	1	1	1	1	4	1		1		1
8	2	1	1	1	1	1	1	1	1	1	1	1	5	1		1		1
8	2	1	1	1	1	1	1	1	1	1	1	1	3	1		1		1
8	2	1	1	2	2	1	2	1	1	1	1	2	4	1		1		2	I don’t join my friends for outdoor activities
8	2	1	1	2	1	2	1	1	1	1	1	1	3	1		1		1
9	2	1	1	1	1	1	1	1	1	1	1	1	2	1		1		1
6	1	2	2	1	1	1	1	1	1	1	1	1	3	1		1		1
6	1	1	1	1	1	1	1	1	1	1	1	1	3	1		1		1
10	3N	1	1	1	1	1	1	1	1	1	1	1	4	1		1		1
8	3N	1	1	1	1	1	1	1	1	1	1	1	4	1		1		1
8	3M	1	1	1	1	1	1	1	1	1	1	1	4	1		1		1
8	3N	1	1	1	1	1	1	1	1	1	1	1	4	1		1		1
10	3N	1	1	1	1	1	1	1	1	1	1	1	4	1		1		1
8	3N	1	1	1	1	1	1	1	1	1	1	1	4	1		1		1
9	3N	2	1	1	1	1	2	1	1	1	1	1	4	1		1		1
9	3K	1	2	1	1	1	1	1	1	1	1	1	4	1		1		1
6	1	1	1	1	1	1	1	1	1	1	1	1	3	1		1		1
6	1	1	1	1	1	1	1	1	1	1	1	1	5	1		1		1
6	1	1	1	1	1	1	1	1	1	1	1	1	3	1		1		1
6	1	1	1	1	1	1	1	1	1	2	1	1	4	1		1		1
6	1	1	1	1	1	1	1	1	1	1	1	1	3	1		1		1
6	1	1	1	1	1	1	1	1	1	1	1	1	3	1		1		1
6	1	1	1	1	1	1	1	1	2	1	1	1	3	1		1		1
6	1	2	1	2	1	1	1	1	1	1	1	1	3	1		1		1
6	1	1	1	1	1	1	1	1	1	1	1	1	3	1		1		1
6	1	2	1	2	1	1	1	1	1	1	1	1	3	1		1		1

## Sheet: Fail 612
Age	Class	OC1	OC2	OC3	OC4	OC5	OC6	OC7	OC8	OC9	OC10	OC11	R1	R2	R3	R4	R5	R6	R7	R8	R9	R10	R11	Time	Need help?	What help?	Confused?	Which?	Upsetting?	Which?
9	3M	1	1	2	2	2	2	2	2	2	2	2	3	1	2	3	2	2	2	4	1	2	2	4	1		1		1
6	1	1	1	2	2	2	2	2	2	2	1	1	2	2	3	2	2	4	1	2	4	1	2	5	1		1		1
9	4	2	2	2	2	2	1	3	3	1	2	2	4	2	2	2	4	2	3	3	1	2	2	6	1		1		1
10	3M	2	2	2	2	1	1	2	2	2	2	1	2	2	2	2	2	3	3	2	2	2	1	4	1		1		1
11	5Q	2	3	2	2	2	2	1	1	2	2	2	4	2	4	2	2	2	3	3	3	3	2	4	1		1		1
11	5M	2	2	2	2	2	3	3	2	2	2	1	2	3	3	2	1	3	3	3	3	1	2	4	1		1		1
8	3K	2	2	1	2	2	1	3	3	2	1	3	2	2	3	2	2	3	3	2	2	1	2	5	1		1		1
10	4S	2	2	2	2	2	2	2	2	3	3	3	2	2	2	4	4	3	2	3	2	2	3	4	1		1		1
9	4m	2	2	2	2	2	1	1	2	2	2	2	2	2	2	2	3	3	4	4	3	2	2	4	1		1		1
11	5Q	2	2	2	2	2	2	2	2	2	2	2	4	3	3	2	2	2	2	2	2	4	4	4	1		1		1
9	4M	2	2	2	2	3	2	2	1	2	2	2	3	3	2	3	3	3	2	2	2	1	2	6	1		1		1
11	5M	2	3	2	3	2	2	2	3	3	3	2	2	2	2	3	2	2	3	3	2	3	2	5	1		1		1
9	4M	2	2	2	2	2	2	2	2	2	2	2	2	2	3	3	3	2	2	1	1	4	4	4	1		1		1
10	4N	2	2	2	2	2	3	3	3	4	1	2	2	2	2	2	2	2	2	2	3	3	1	4	1		1		1
10	4S	2	2	2	1	1	1	2	2	2	3	4	2	2	2	1	3	3	3	3	2	2	2	4	1		1		1
9	3N	3	3	2	2	3	2	2	2	3	3	3	3	2	3	3	4	3	4	3	2	2	1	5	1		1		1
9	3N	3	2	2	2	2	2	2	3	2	3	2	3	3	2	3	3	2	3	2	3	2	3	3	1		1		1
6	1	2	2	2	2	2	2	2	2	2	2	2	2	2	2	2	2	2	2	2	2	2	2	6	1		1		1
6	1	2	2	2	2	3	2	3	2	3	2	2	2	3	2	3	3	2	2	2	3	2	3	5	1		1		1
8	2	3	3	3	3	3	3	3	3	3	2	2	1	2	2	2	2	3	3	2	2	3	2	4	1		1		1
13	5	3	3	3	3	3	3	2	3	2	3	3	4	2	3	3	3	3	2	2	2	2	2	4	1		1		1
8	2	3	2	3	3	3	3	3	3	3	3	3	3	3	3	3	3	3	3	3	3	3	3	4	1		1		1
10	2	2	3	3	3	3	3	2	2	2	2	2	2	2	3	3	3	3	3	2	3	2	2	4	1		1		1
8	3	3	4	3	3	3	4	4	4	4	4	4	3	4	2	4	4	4	2	4	3	3	3	3	1		1		1
7	2	2	2	2	2	2	3	2	3	3	2	2	2	2	2	3	3	2	2	3	3	3	2	7	1		1		1
10	5Q	3	3	3	3	3	2	2	3	3	3	2	3	2	2	2	2	2	2	3	2	2	3	3	1		1		1
7	2	2	2	2	2	2	2	2	2	2	2	2	1	1	1	1	2	2	2	2	2	2	2	4	1		1		1
11	3X	2	2	2	2	2	2	2	3	3	2	2	2	2	2	2	2	2	3	3	3	4	4	4	1		2	I need think harder to answer	1
9	3M	2	2	3	3	3	3	3	3	3	3	3	2	2	2	2	2	2	3	3	3	3	3	4	1		1		1
8	3N	2	2	2	2	3	3	3	2	2	2	2	3	3	3	2	2	4	4	3	3	3	3	4	1		1		1

## Sheet: Fail 660
Age	Class	OC1	OC2	OC3	OC4	OC5	OC6	OC7	OC8	OC9	OC10	OC11	R1	R2	R3	R4	R5	R6	R7	R8	R9	R10	R11	Time	Need help?	What help?	Confused?	Which?	Upsetting?	Which?
11	5	3	3	2	3	3	4	4	3	3	3	4	3	3	3	3	3	4	3	3	4	3	3	3	1		1		1
9	3	3	3	4	4	3	4	4	4	3	4	4	3	4	4	4	3	4	4	4	3	4	4	3	1		1		1
8	3	4	4	4	4	4	4	4	4	4	4	4	4	3	4	4	4	4	4	4	4	4	4	3	1		1		1
9	3	4	4	4	4	4	4	3	3	4	4	3	3	3	4	4	4	4	3	4	4	4	4	5	1		1		1
8	3	3	4	4	4	3	3	4	4	4	4	4	3	4	4	4	3	3	4	4	4	4	4	6	1		1		1
9	3	4	4	4	3	4	4	3	4	4	4	4	4	4	4	4	4	4	4	4	4	4	4	5	1		1		1
6	1	2	2	2	2	2	2	3	2	2	2	2	3	2	2	2	2	3	3	3	3	3	3	5	1		1		1
8	3	4	4	3	4	4	4	3	4	4	4	4	4	3	3	4	3	3	4	4	4	4	4	10	1		1		1
8	3	4	3	3	3	3	3	4	3	4	4	4	3	4	3	4	4	4	4	4	4	4	4	5	1		1		1
6	3	4	3	4	4	4	3	4	3	4	3	3	3	4	4	4	3	3	3	3	3	3	4	6	1		1		1
10	5	3	3	3	3	3	4	3	4	3	4	4	3	3	4	3	4	3	3	3	4	3	3	10	1		1		1
9	3	3	3	3	3	4	3	3	3	3	3	4	3	4	3	4	4	4	2	4	4	4	4	5	1		1		1
10	3	2	2	3	4	3	4	3	4	3	4	4	2	2	3	4	3	4	3	4	3	4	4	3	1		1		1
9	3	3	4	3	4	3	4	3	3	4	3	3	3	2	3	3	4	4	4	3	3	3	3	5	1		1		1
11	3	3	3	4	3	3	4	4	3	4	3	4	3	4	3	4	3	3	4	3	3	4	4	2	1		1		1
7	3	2	3	2	4	4	4	3	4	4	4	4	3	3	4	4	3	4	3	4	3	3	3	7	1		1		1
8	3	3	3	4	3	3	4	4	3	4	3	4	3	3	3	4	3	4	3	4	4	4	4	6	1		1		1
10	3	3	3	3	3	4	4	4	4	4	4	4	3	3	3	3	4	4	4	4	4	4	4	5	1		1		1
9	4	3	3	3	4	3	3	3	3	4	4	4	3	3	3	4	3	3	4	4	4	4	3	3	1		1		1
7	3	3	3	3	4	3	4	3	4	4	4	4	3	3	3	4	3	4	4	4	3	4	4	6	1		1		1
8	3	3	3	4	4	3	4	4	4	4	4	4	3	3	3	4	3	3	3	3	4	3	3	6	1		1		1
9	3	3	4	3	4	4	4	4	4	4	4	4	3	3	4	3	4	4	4	4	4	3	3	4	1		1		1
8	3	3	3	4	3	3	4	3	3	3	4	3	3	3	3	4	3	3	3	3	4	3	3	7	1		1		1
11	5	4	4	4	4	4	3	4	3	3	4	3	3	3	3	4	4	4	4	4	4	4	4	5	1		1		1
8	3	3	3	3	3	3	4	4	4	4	4	4	3	3	3	3	3	3	2	2	4	4	4	4	1		1		1
11	4	4	3	4	4	4	4	4	4	4	4	4	4	4	4	4	4	4	4	4	4	4	4	6	1		1		1
9	3	3	3	3	3	4	3	3	4	3	3	3	3	3	3	3	3	3	3	4	4	4	4	4	1		1		1

## Sheet: Pass 1
Age	Class	OC1	OC2	OC3	OC4	OC5	OC6	OC7	OC8	OC9	OC10	OC11	Time	Need help?	What help?	Confused?	Which?	Upsetting?	Which?
12	5m	2	2	1	1	1	1	1	1	1	1	1	3	1	Not any assistance. Please don’t test my eyes. That's that I need.	1		1
10	5m	2	2	1	1	1	1	1	1	2	1	1	3	1	I just want to now if I say I'm having an eye problem, will you touch m eyes?	1		1
10	4	1	1	1	1	1	1	1	1	1	1	1	5	1		1		1
10	4	1	1	1	2	1	1	1	1	1	1	1	4	1		1		1
10	4	1	1	1	1	1	2	2	2	1	1	1	5	1		1		1
11	4	1	1	1	1	1	1	1	1	1	1	1	4	1		1		1
12	4	1	1	1	1	1	1	1	1	1	1	1	3.5	1		1		1
10	4	1	1	1	1	1	1	1	1	1	1	1	5	1		1		1
6	1	1	1	1	1	1	2	1	1	1	1	1	3	1		1		1
10	4	1	1	1	1	1	1	1	1	1	1	1	5	1		1		1
9	5Q	1	1	1	1	1	1	1	1	1	1	1	3	1	I don’t need any help for eyes because I don’t have an eye problem. I don’t understand why you are asking them	1	All of them becase I don’t have any eye problems	1
10	5Q	1	1	1	1	1	1	1	1	1	1	1	3	1		1	No eye problem	1
11	5Q	1	1	1	1	1	1	1	1	1	1	1	3	1		1		1
11	5M	1	1	1	1	1	1	1	1	1	1	1	3	1		1	No eye problem	1
10	5M	1	1	1	1	1	1	1	1	1	1	1	3	1	No eye problem	1		1
12	5Q	1	1	1	1	1	1	1	1	1	1	1	3	1	No eye problem	2	I can’t play with my fiends because I have problem	1
10	5Q	1	1	1	1	1	1	1	1	1	1	1	3	1	Why you ask such questions when we don’t have eye problems?	2	I feel unsafe	1
9	5Q	1	1	1	1	1	1	1	1	1	1	1	3	1		1		1
11	5M	2	2	1	1	1	1	1	1	1	1	1	3	1		1		1
10	5Q	2	2	1	1	1	1	1	1	1	1	1	2	1		1		1
9	2	1	1	1	1	1	1	1	1	1	1	1	3	1		1		1
9	2	1	1	1	1	1	1	1	1	1	1	1	2	1		1		1
8	2	1	1	1	1	1	1	1	1	1	1	1	3	1		1		1
9	2	1	1	1	1	1	1	1	1	1	1	1	2	1		1		1
8	2	1	1	1	1	1	1	1	1	1	1	1	4	1		2	I do not go to parties because I cannot see clearly	1
7	2	1	1	1	1	1	1	1	1	1	1	1	2	1		1		1
6	1	1	1	1	1	1	1	1	1	1	1	1	3	1		1		1
6	1	1	1	1	1	1	1	1	1	1	1	1	3	1		1		1
6	1	2	1	1	1	1	1	1	1	1	1	1	3	1		1		1
6	1	1	1	1	1	1	1	1	1	1	1	1	3	1		1		1
9	3K	2	1	1	1	1	2	1	1	1	1	1	4	1		1		1
7	3M	1	2	1	1	1	1	1	1	1	1	1	4	1		1		1
8	3K	2	1	1	1	1	1	2	1	1	1	1	3	1		1		1
8	3K	1	1	1	1	1	1	1	1	1	1	1	3	1		1		1
8	2	1	1	1	1	1	1	1	1	1	1	1	4	1		1		1
8	2	1	1	1	1	1	1	1	1	1	1	1	5	1		1		1
8	2	1	1	1	1	1	1	1	1	1	1	1	3	1		1		1
8	2	1	1	2	2	1	2	1	1	1	1	2	4	1		1		2	I don’t join my friends for outdoor activities
8	2	1	1	2	1	2	1	1	1	1	1	1	3	1		1		1
9	2	1	1	1	1	1	1	1	1	1	1	1	2	1		1		1
6	1	2	2	1	1	1	1	1	1	1	1	1	3	1		1		1
6	1	1	1	1	1	1	1	1	1	1	1	1	3	1		1		1
10	3N	1	1	1	1	1	1	1	1	1	1	1	4	1		1		1
8	3N	1	1	1	1	1	1	1	1	1	1	1	4	1		1		1
8	3M	1	1	1	1	1	1	1	1	1	1	1	4	1		1		1
8	3N	1	1	1	1	1	1	1	1	1	1	1	4	1		1		1
10	3N	1	1	1	1	1	1	1	1	1	1	1	4	1		1		1
8	3N	1	1	1	1	1	1	1	1	1	1	1	4	1		1		1
9	3N	2	1	1	1	1	2	1	1	1	1	1	4	1		1		1
9	3K	1	2	1	1	1	1	1	1	1	1	1	4	1		1		1
6	1	1	1	1	1	1	1	1	1	1	1	1	3	1		1		1
6	1	1	1	1	1	1	1	1	1	1	1	1	5	1		1		1
6	1	1	1	1	1	1	1	1	1	1	1	1	3	1		1		1
6	1	1	1	1	1	1	1	1	1	2	1	1	4	1		1		1
6	1	1	1	1	1	1	1	1	1	1	1	1	3	1		1		1
6	1	1	1	1	1	1	1	1	1	1	1	1	3	1		1		1
6	1	1	1	1	1	1	1	1	2	1	1	1	3	1		1		1
6	1	2	1	2	1	1	1	1	1	1	1	1	3	1		1		1
6	1	1	1	1	1	1	1	1	1	1	1	1	3	1		1		1
6	1	2	1	2	1	1	1	1	1	1	1	1	3	1		1		1
		0.390205	0.323732	0.251549	0.18102	0.129099	0.278718	0.18102	0.18102	0.18102	0	0.129099	0.781631
		1.18333	1.11667	1.06667	1.03333	1.01667	1.08333	1.03333	1.03333	1.03333	1	1.01667	3.39167

## Sheet: Fail 612A
Age	Class	OC1	OC2	OC3	OC4	OC5	OC6	OC7	OC8	OC9	OC10	OC11	R1	R2	R3	R4	R5	R6	R7	R8	R9	R10	R11	Time	Need help?	What help?	Confused?	Which?	Upsetting?	Which?
9	3M	1	1	2	2	2	2	2	2	2	2	2	3	1	2	3	2	2	2	4	1	2	2	4	1		1		1
6	1	1	1	2	2	2	2	2	2	2	1	1	2	2	3	2	2	4	1	2	4	1	2	5	1		1		1
9	4	2	2	2	2	2	1	3	3	1	2	2	4	2	2	2	4	2	3	3	1	2	2	6	1		1		1
10	3M	2	2	2	2	1	1	2	2	2	2	1	2	2	2	2	2	3	3	2	2	2	1	4	1		1		1
11	5Q	2	3	2	2	2	2	1	1	2	2	2	4	2	4	2	2	2	3	3	3	3	2	4	1		1		1
11	5M	2	2	2	2	2	3	3	2	2	2	1	2	3	3	2	1	3	3	3	3	1	2	4	1		1		1
8	3K	2	2	1	2	2	1	3	3	2	1	3	2	2	3	2	2	3	3	2	2	1	2	5	1		1		1
10	4S	2	2	2	2	2	2	2	2	3	3	3	2	2	2	4	4	3	2	3	2	2	3	4	1		1		1
9	4m	2	2	2	2	2	1	1	2	2	2	2	2	2	2	2	3	3	4	4	3	2	2	4	1		1		1
11	5Q	2	2	2	2	2	2	2	2	2	2	2	4	3	3	2	2	2	2	2	2	4	4	4	1		1		1
9	4M	2	2	2	2	3	2	2	1	2	2	2	3	3	2	3	3	3	2	2	2	1	2	6	1		1		1
11	5M	2	3	2	3	2	2	2	3	3	3	2	2	2	2	3	2	2	3	3	2	3	2	5	1		1		1
9	4M	2	2	2	2	2	2	2	2	2	2	2	2	2	3	3	3	2	2	1	1	4	4	4	1		1		1
10	4N	2	2	2	2	2	3	3	3	4	1	2	2	2	2	2	2	2	2	2	3	3	1	4	1		1		1
10	4S	2	2	2	1	1	1	2	2	2	3	4	2	2	2	1	3	3	3	3	2	2	2	4	1		1		1
9	3N	3	3	2	2	3	2	2	2	3	3	3	3	2	3	3	4	3	4	3	2	2	1	5	1		1		1
9	3N	3	2	2	2	2	2	2	3	2	3	2	3	3	2	3	3	2	3	2	3	2	3	3	1		1		1
6	1	2	2	2	2	2	2	2	2	2	2	2	2	2	2	2	2	2	2	2	2	2	2	6	1		1		1
6	1	2	2	2	2	3	2	3	2	3	2	2	2	3	2	3	3	2	2	2	3	2	3	5	1		1		1
8	2	3	3	3	3	3	3	3	3	3	2	2	1	2	2	2	2	3	3	2	2	3	2	4	1		1		1
13	5	3	3	3	3	3	3	2	3	2	3	3	4	2	3	3	3	3	2	2	2	2	2	4	1		1		1
8	2	3	2	3	3	3	3	3	3	3	3	3	3	3	3	3	3	3	3	3	3	3	3	4	1		1		1
10	2	2	3	3	3	3	3	2	2	2	2	2	2	2	3	3	3	3	3	2	3	2	2	4	1		1		1
8	3	3	4	3	3	3	4	4	4	4	4	4	3	4	2	4	4	4	2	4	3	3	3	3	1		1		1
7	2	2	2	2	2	2	3	2	3	3	2	2	2	2	2	3	3	2	2	3	3	3	2	7	1		1		1
10	5Q	3	3	3	3	3	2	2	3	3	3	2	3	2	2	2	2	2	2	3	2	2	3	3	1		1		1
7	2	2	2	2	2	2	2	2	2	2	2	2	1	1	1	1	2	2	2	2	2	2	2	4	1		1		1
11	3X	2	2	2	2	2	2	2	3	3	2	2	2	2	2	2	2	2	3	3	3	4	4	4	1		2	I need think harder to answer	1
9	3M	2	2	3	3	3	3	3	3	3	3	3	2	2	2	2	2	2	3	3	3	3	3	4	1		1		1
8	3N	2	2	2	2	3	3	3	2	2	2	2	3	3	3	2	2	4	4	3	3	3	3	4	1		1		1
		0.530669	0.626062	0.484234	0.504007	0.595963	0.761124	0.651259	0.674665	0.678911	0.691492	0.727932	0.819307	0.626062	0.614948	0.727932	0.773854	0.674665	0.723974	0.723974	0.723974	0.850287	0.808717	0.927857
		2.16667	2.23333	2.2	2.23333	2.3	2.2	2.3	2.4	2.43333	2.26667	2.23333	2.46667	2.23333	2.36667	2.43333	2.56667	2.6	2.6	2.6	2.4	2.36667	2.36667	4.36667

## Sheet: Fail 660A
Age	Class	OC1	OC2	OC3	OC4	OC5	OC6	OC7	OC8	OC9	OC10	OC11	R1	R2	R3	R4	R5	R6	R7	R8	R9	R10	R11	Time	Need help?	What help?	Confused?	Which?	Upsetting?	Which?
11	5	3	3	2	3	3	4	4	3	3	3	4	3	3	3	3	3	4	3	3	4	3	3	3	1		1		1
9	3	3	3	4	4	3	4	4	4	3	4	4	3	4	4	4	3	4	4	4	3	4	4	3	1		1		1
8	3	4	4	4	4	4	4	4	4	4	4	4	4	3	4	4	4	4	4	4	4	4	4	3	1		1		1
9	3	4	4	4	4	4	4	3	3	4	4	3	3	3	4	4	4	4	3	4	4	4	4	5	1		1		1
8	3	3	4	4	4	3	3	4	4	4	4	4	3	4	4	4	3	3	4	4	4	4	4	6	1		1		1
9	3	4	4	4	3	4	4	3	4	4	4	4	4	4	4	4	4	4	4	4	4	4	4	5	1		1		1
6	1	2	2	2	2	2	2	3	2	2	2	2	3	2	2	2	2	3	3	3	3	3	3	5	1		1		1
8	3	4	4	3	4	4	4	3	4	4	4	4	4	3	3	4	3	3	4	4	4	4	4	10	1		1		1
8	3	4	3	3	3	3	3	4	3	4	4	4	3	4	3	4	4	4	4	4	4	4	4	5	1		1		1
5	3	4	3	4	4	4	3	4	3	4	3	3	3	4	4	4	3	3	3	3	3	3	4	6	1		1		1
10	5	3	3	3	3	3	4	3	4	3	4	4	3	3	4	3	4	3	3	3	4	3	3	10	1		1		1
9	3	3	3	3	3	4	3	3	3	3	3	4	3	4	3	4	4	4	2	4	4	4	4	5	1		1		1
10	3	2	2	3	4	3	4	3	4	3	4	4	2	2	3	4	3	4	3	4	3	4	4	3	1		1		1
9	3	3	4	3	4	3	4	3	3	4	3	3	3	2	3	3	4	4	4	3	3	3	3	5	1		1		1
11	3	3	3	4	3	3	4	4	3	4	3	4	3	4	3	4	3	3	4	3	3	4	4	2	1		1		1
7	3	2	3	2	4	4	4	3	4	4	4	4	3	3	4	4	3	4	3	4	3	3	3	7	1		1		1
8	3	3	3	4	3	3	4	4	3	4	3	4	3	3	3	4	3	4	3	4	4	4	4	6	1		1		1
10	3	3	3	3	3	4	4	4	4	4	4	4	3	3	3	3	4	4	4	4	4	4	4	5	1		1		1
9	4	3	3	3	4	3	3	3	3	4	4	4	3	3	3	4	3	3	4	4	4	4	3	3	1		1		1
7	3	3	3	3	4	3	4	3	4	4	4	4	3	3	3	4	3	4	4	4	3	4	4	6	1		1		1
8	3	3	3	4	4	3	4	4	4	4	4	4	3	3	3	4	3	3	3	3	4	3	3	6	1		1		1
9	3	3	4	3	4	4	4	4	4	4	4	4	3	3	4	3	4	4	4	4	4	3	3	4	1		1		1
8	3	3	3	4	3	3	4	3	3	3	4	3	3	3	3	4	3	3	3	3	4	3	3	7	1		1		1
11	5	4	4	4	4	4	3	4	3	3	4	3	3	3	3	4	4	4	4	4	4	4	4	5	1		1		1
8	3	3	3	3	3	3	4	4	4	4	4	4	3	3	3	3	3	3	2	2	4	4	4	4	1		1		1
3	4	4	3	4	4	4	4	4	4	4	4	4	4	4	4	4	4	4	4	4	4	4	4	6	1		1		1
9	3	3	3	3	3	4	3	3	4	3	3	3	3	3	3	3	3	3	3	4	4	4	4	4	1		1		1
		4	4	4	4	4	4	4	4	4	4	4	4	4	4	4	4	4	4	4	4	4	4	8
		4	4	4	4	4	4	4	4	4	4	4	4	4	4	4	4	4	4	4	4	4	4	7
		4	4	4	4	4	4	4	4	4	4	4	4	4	4	4	4	4	4	4	4	4	4	7
		3.26667	3.3	3.4	3.56667	3.46667	3.7	3.56667	3.56667	3.66667	3.7	3.73333	3.2	3.26667	3.4	3.7	3.43333	3.63333	3.5	3.66667	3.73333	3.7	3.7	5.36667
		0.639684	0.595963	0.674665	0.568321	0.571346	0.534983	0.504007	0.568321	0.546672	0.534983	0.52083	0.484234	0.639684	0.563242	0.534983	0.568321	0.490133	0.629724	0.546672	0.449776	0.466092	0.466092	1.93842

## Sheet: Qualitative
Meaning unit	Condensed meaning unit	Subcategory	Theme
“I don’t feel nice because I want to have fun with my friends in the playground but I cannot see well enough”.	do not feel nice, I want to have fun	Loss of self-confidence	I feel sad that I cannot participate with friends in games/fun because I cannot see well.
“I cannot see as well as them (their friends) but I think I am good too, especially in soccer. I do feel sad sometimes. I have one-and-a-half hour of PE and I just play for half an hour.”	feel sad, I am good too
“I have to stop playing soccer. I cannot see the people and the ball. I fell down a lot. When I kick the ball, I kick air. I don’t feel happy because I bought my sport equipment and they are expensive. But I can’t play with my friends.”	Stop playing, can't play with my friends	Loss of self-confidence	I feel unhappy that I have to stop playing games because I cannot see clearly.
“Yes. I don’t play often. I used to swim but because I cannot see clearly, especially under water, I stopped swimming. I think I will swim very well if I can see better. When I see my friends in the pool, I don’t feel good.”	Used to swim, stopped swimming, I don't feel good
“I stopped playing jumping castle because I cannot see where I am jumping and I hurt myself when the other children become rough. I cried but my mother said I am just clumsy.”	Stopped playing jumping castle, cired, I am just clumsy.
“My parents will need to help me because I cannot read from the book. The words are very small. They will help to read it out to me so that I can copy. Sometimes my sister helps me too. But … (I’m) too slow.”	need to help me, help to read out, sister helps, slow	Loss of self-confidence	I feel dependent because I need assistance from my teacher/parents/siblings because I cannot see clearly.
“I asked (my) sister most of the time, but she is also struggling with her own writing (examination).	asked my sister
“(When) I cannot read from the blackboard, I will copy from my friend. I also ask help from my teacher. But there are many friends in the classroom. I have to wait until the teacher is free. Sometimes I feel shy to ask my teacher.	Copy from my friend, help from teacher, feel shy to ask
“I read and write stories and poems but I feel very intimidated because I can’t see as well as them. They are more clever because they can see better than me.”	intimidated, more clever	Loss of self-worth	I feel that I am not as good as my friends because I cannot see as clearly as them.
“(Looking down at the floor)… Sometimes my parents stop me from playing because I cannot see as clear as my friends and they are worried that I will hurt myself.”	worried, hurt myself, looking down at the floor
“Sometimes if it’s too hot, my eyesight becomes worse. I cannot see and I cannot play hockey with my friends. I feel very uncomfortable, isolated and lonely. I really want to play with my friends but I am just not as good. I cannot see the ball.”	cannot play hocky with my friendds, uncomforatble, isolated and lonely, really want to play with my friends.	Loss of self-worth	I feel lonely as I cannot play with my friends because they can see better than me.
(Other group members laughing)
“Many times I find it difficult to see my friends, especially it’s too sunny. I gave up after a while and I’m alone.”	gave up, alone
“I fail my exams all the time. I am passionate and hardworking. I also exercise and play sports. But my friends are all doing better even though they are not as hardworking as me. I am jealous. I am as good as them!	I also exercsie and play sport, tey are not as hardworking, jealous, as good as them	Loss of self-worth	I feel jealous that my friends do better than me because I cannot see clearly.
“I want to compete with my friends. I feel envious that they always do better because they can read faster than me. They can run faster. They see better. But my teachers give me assistance. But I feel like I am also at the same level with my classmates.	compete, envious, also at same level
“I am grumpy and envious because they see well, they are always chosen by the teachers to do class activities.”	grumpy, envious, they are always chosen
“I cannot pay full attention in whatever I am doing. I feel jealous of ______ because he is always doing so well. I think it’s my small eyes.	jealous, my small eyes
(Another member pulling his eyes up to demonstrate the inability to see clearly while other members started giggling)
“I don’t go out with them (my friends). They feel they have to wait for/ take care of me/ I’m slow.”	don't go out with them, wait for/ take care of me/ I’m slow	Loss of interconnection/interaction with community	I do not go for outside school activities with my friends as much as I wish because I cannot see very well.
“I’m not invited because they have to let me win.”	Not invited, let me win
“I like visiting friends and relatives. We walk to their places sometimes. But because I cannot see clearly, my mother does not allow me to go alone, unless my brother goes with me. But he is older. He is in Grade 12. He needs to study. So I stay at home until he is free.”	Like visiting, does not allow me, go alone, brother goes with me, I stay at home	Loss of interconnection/interaction with community	I do not go to family/friends’ parties because I cannot see very well.
“I rarely go out to family gatherings. I am slow. I always get lost. I am not sure but I think it’s because I cannot see clearly and I cannot recognise the road.”	rarely go out, family gatherings, slow, get lost, cannot recognise the road
“They exclude me from the team because I cannot see clearly. I make them lose in the competition.”	exclude me, make them lose	Suspicion, humiliation and fight	I feel excluded from games because I cannot see clearly.
“Sometimes they ask me to sit aside in the playground. I don’t want to do it anymore.”	ask me to sit aside, don’t want to do it anymore
“Sometimes, I felt left out when playing because I cannot see clearly. But I have the right to play too! They just ignored me.	have the right, ignored me	Discrimination	I feel left out when I am asked not to participate because I cannot see clearly.
“I don’t like it when my class teacher asks me to sit at one side because I cannot see the blackboard clearly. They beat me sometimes. Because I am slow in reading and copying. I cannot see clearly and (cannot) read fast.”	don't like it, sit at one side, beat me, slow
“I want to sing in the choir. I was told that I am not able to join because I cannot read the notes from the blackboard. I was very sad and I cried. I tried again the next year.”	want to sing, told that I am not able, sad, cried	Discrimination	I feel sad that I am asked not to participate because I cannot see clearly.
“(I) went for sports day but never get chosen for soccer team. My brother plays school team. But I am always not chosen. They say I cannot catch the ball. I know I’m short but I also cannot see the ball. I felt really bad and I told my mum. She said try other sports but I like soccer.”	never chosen, not chosen, felt really bad
